# Supplementary material for: Effects of Volatile Organic Compounds on Biofilms and Swimming Motility of Agrobacterium tumefaciens
Source: Microorganisms. 2022 Jul 26;10(8):1512. doi: 10.3390/microorganisms10081512 (PMC9394263; doi:10.3390/microorganisms10081512)
Supplement: Supplementary file 1 [file microorganisms-10-01512-s001.zip]

Archive with 1 entries (1 files):
- microorganisms-1775030-supplementary-revision.pdf
